# Supplementary material for: Occupational Exposure of On-Shift Ottawa Firefighters to Flame Retardants and Polycyclic Aromatic Hydrocarbons
Source: Toxics. 2024 Sep 17;12(9):677. doi: 10.3390/toxics12090677 (PMC11435908; doi:10.3390/toxics12090677)
Supplement: Supplementary file 1 [file toxics-12-00677-s001.zip]

Archive with 1 entries (1 files):
- toxics-3147777-supplementary.pdf
